# Supplementary material for: Molecular Phylogeny and Historical Biogeography of Goodyera R. Br. (Orchidaceae): A Case of the Vicariance Between East Asia and North America
Source: Front Plant Sci. 2022 May 2;13:850170. doi: 10.3389/fpls.2022.850170 (PMC9108766; doi:10.3389/fpls.2022.850170)
Supplement: Supplementary Table S1 — List of samples for total DNA extraction and assembly information. [file Table_1.XLSX]

## Sheet: Sheet1
Supplementary Table S1. List of samples for total DNA extraction and assembly information
Species	Genus	Collection site	Source/Voucher	Number of total read	Number of ptDNA reads	Coverage
Goodyera biflora	Goodyera	Mt. 137-25, Gyorae-ri, Jocheon-eup, Jeju-si, Jeju-do, Republic of Korea	TH200805007	11979996	423171	1061
Goodyera henryi		Mt. 137-25, Gyorae-ri, Jocheon-eup, Jeju-si, Jeju-do, Republic of Korea	TH200805010	11647658	482659	1197
Goodyera pubescens		Lower Wisconsin State Riverway, United States of America	JH170809001	9595914	249647	650
Goodyera schlechtendaliana		25, Jungmun-dong, Seogwipo-si, Jeju-do, Republic of Korea	TH200805001	9969518	327162	932
Goodyera schlechtendaliana		Mopan shan, Xinping county, Yuxi, Yunnan, China	KC-0391	12661518	327621	1140
Goodyera striata		A Carboneras Mineral del Chico, Hgo., Mexico	JH190729009	12127742	494848	1276
Goodyera velutina		Mt. 1, Sanghyo-dong, Seogwipo-si, Jeju-do, Republic of Korea	TH200909006	9229682	309110	797
Spiranthes sinensis	Spiranthes	Mt. 1, Seongeup-ri, Pyoseon-myeon, Seogwipo-si, Jeju-do, Republic of Korea	TH200805012	12556054	223934	1152
