# Supplementary material for: Molecular Phylogeny and Historical Biogeography of Goodyera R. Br. (Orchidaceae): A Case of the Vicariance Between East Asia and North America
Source: Front Plant Sci. 2022 May 2;13:850170. doi: 10.3389/fpls.2022.850170 (PMC9108766; doi:10.3389/fpls.2022.850170)
Supplement: Supplementary Table S2 — Nucleotide diversity (Pi) of 18 Goodyera species. [file Table_2.XLSX]

## Sheet: Sheet1
	Table S2. Nucleotide diversity (Pi) of 18 Goodyera species
				Goodyera
	No.	gene	Selected region	Nucleotide diversity, Pi	Standard deviation of Pi	Window length	Step size
	1	psbA	1-1062	0.0098	0.00105	100	25
	2	matK	1-1560	0.02387	0.00143	100	25
	3	rps16	1-306	0.01453	0.0018	100	25
	4	psbK	1-186	0.00692	0.00214	100	25
	5	psbI	1-111	0.00789	0.00128	100	25
	6	atpA	1-1524	0.00854	0.00091	100	25
	7	atpF	1-555	0.02146	0.00229	100	25
	8	atpH	1-246	0.00539	0.00101	100	25
	9	atpI	1-744	0.01007	0.00099	100	25
	10	rps2	1-711	0.00904	0.00115	100	25
	11	rpoC2	1-4161	0.01278	0.00091	100	25
	12	rpoC1	1-2052	0.0092	0.00099	100	25
	13	rpoB	1-3213	0.00949	0.0008	100	25
	14	petN	1-90	0.00966	0.0035	46	12
	15	psbM	1-105	0.00305	0.00138	100	25
	16	psbD	1-1062	0.00478	0.00045	100	25
	17	psbC	1-1422	0.00581	0.00058	100	25
	18	psbZ	1-189	0.0056	0.00144	100	25
	19	rps14	1-303	0.00945	0.00137	100	25
	20	psaB	1-2205	0.00621	0.00061	100	25
	21	psaA	1-2253	0.00637	0.00057	100	25
	22	ycf3	1-507	0.00616	0.00109	100	25
	23	rps4	1-606	0.01	0.00121	100	25
	24	ndhJ	1-477	0.00619	0.00097	100	25
	25	ndhK	1-819	0.01347	0.00317	100	25
	26	ndhC	1-363	0.00898	0.00075	100	25
	27	atpE	1-411	0.00707	0.00121	100	25
	28	atpB	1-1497	0.00749	0.00062	100	25
	29	rbcL	1-1464	0.01016	0.00048	100	25
	30	accD	1-1968	0.02257	0.00119	100	25
	31	psaI	1-111	0.01054	0.00249	100	25
	32	ycf4	1-561	0.00952	0.00121	100	25
	33	cemA	1-690	0.01572	0.00169	100	25
	34	petA	1-963	0.00976	0.00077	100	25
	35	psbJ	1-123	0.00962	0.00246	100	25
	36	psbL	1-117	0.00363	0.00085	100	25
	37	psbF	1-120	0.00185	0.0011	100	25
	38	psbE	1-252	0.00488	0.00115	100	25
	39	petL	1-96	0.00681	0.00282	49	13
	40	petG	1-114	0.01049	0.00242	100	25
	41	psaJ	1-135	0.00702	0.00186	100	25
	42	rpl33	1-201	0.01015	0.0015	100	25
	43	rps18	1-306	0.01636	0.00201	100	25
	44	rpl20	1-384	0.01454	0.00226	100	25
	45	rps12	1-372	0.00079	0.00032	100	25
	46	clpP	1-615	0.01461	0.00196	100	25
	47	psbB	1-1527	0.0076	0.00078	100	25
	48	psbT	1-102	0.01371	0.00183	100	25
	49	psbN	1-132	0.01555	0.00299	100	25
	50	psbH	1-222	0.01042	0.00165	100	25
	51	petB	1-648	0.01057	0.00121	100	25
	52	petD	1-483	0.00871	0.00099	100	25
	53	rpoA	1-1017	0.017	0.00132	100	25
	54	rps11	1-417	0.0123	0.00128	100	25
	55	rpl36	1-114	0.0039	0.00154	100	25
	56	infA	1-234	0.00366	0.00081	100	25
	57	rps8	1-396	0.01276	0.00122	100	25
	58	rpl14	1-369	0.00817	0.00157	100	25
	59	rpl16	1-411	0.00721	0.0018	100	25
	60	rps3	1-663	0.01077	0.00117	100	25
	61	rpl22	1-516	0.01427	0.002	100	25
	62	rps19	1-279	0.00119	0.00056	100	25
	63	rpl2	1-762	0.00297	0.00051	100	25
	64	rpl23	1-282	0.00283	0.0008	100	25
	65	ycf2	1-6924	0.00652	0.00045	100	25
	66	ndhB	1-1533	0.00228	0.0004	100	25
	67	rps7	1-468	0.00176	0.00047	100	25
	68	ndhF	1-2253	0.01927	0.0018	100	25
	69	rpl32	1-187	0.02514	0.00426	100	25
	70	ccsA	1-990	0.01946	0.0018	100	25
	71	ndhD	1-1509	0.01481	0.00115	100	25
	72	psaC	1-246	0.00802	0.00108	100	25
	73	ndhE	1-306	0.01388	0.00194	100	25
	74	ndhG	1-531	0.01279	0.0021	100	25
	75	ndhI	1-618	0.01448	0.00129	100	25
	76	ndhA	1-1098	0.01304	0.00099	100	25
	77	ndhH	1-1182	0.00904	0.00098	100	25
	78	rps15	1-273	0.01448	0.00179	100	25
	79	ycf1	1-5952	0.03599	0.00195	100	25
	80	trnK-UUU	1-72	0.0059	0.00138	37	10
	81	trnQ-UUG	1-72	0.00735	0.00238	37	10
	82	trnS-GCU	1-88	0.00616	0.00259	45	12
	83	trnG-UCC	1-71	0.00414	0.00168	36	9
	84	trnR-UCU	1-72	0.00154	0.00134	37	10
	85	trnC-GCA	1-71	0.00313	0.00186	36	9
	86	trnD-GUC	1-74	0.00283	0.00157	38	10
	87	trnY-GUA	1-84	0.00132	0.00115	43	11
	88	trnE-UUC	1-73	0	0	37	10
	89	trnT-GGU	1-72	0.00309	0.00184	37	10
	90	trnS-UGA	1-93	0	0	47	12
	91	trnG-GCC	1-71	0	0	36	9
	92	trnfM-CAU	1-74	0	0	38	10
	93	trnS-GGA	1-87	0.00383	0.0018	44	11
	94	trnT-UGU	1-73	0	0	37	10
	95	trnL-UAA	1-85	0.00131	0.00113	43	11
	96	trnF-GAA	1-73	0	0	37	10
	97	trnV-UAC	1-76	0.00284	0.00163	39	10
	98	trnM-CAU	1-72	0.00744	0.00178	37	10
	99	trnW-CCA	1-74	0.00283	0.00157	38	10
	100	trnP-UGG	1-74	0.0068	0.00086	38	10
	101	trnH-GUG	1-74	0	0	38	10
	102	trnI-CAU	1-74	0	0	38	10
	103	trnL-CAA	1-81	0.00363	0.00147	41	11
	104	trnV-GAC	1-72	0	0	37	10
	105	trnI-GAU	1-72	0	0	37	10
	106	trnA-UGC	1-73	0	0	37	10
	107	trnR-ACG	1-74	0	0	38	10
	108	trnN-GUU	1-72	0	0	37	10
	109	trnL-UAG	1-80	0	0	41	11
	110	rrn16 rRNA	1-1490	0.00022	0.00011	100	25
	111	rrn23 rRNA	1-2807	0.00069	0.00014	100	25
	112	rrn4.5 rRNA	1-103	0	0	100	25
	113	rrn5 rRNA	1-121	0.00173	0.00096	100	25
